# Supplementary material for: Expression of Concern: Neuropilin-1/GIPC1 Signaling Regulates α5β1 Integrin Traffic and Function in Endothelial Cells
Source: PLoS Biol. 2022 Oct 5;20(10):e3001840. doi: 10.1371/journal.pbio.3001840 (PMC9534557; doi:10.1371/journal.pbio.3001840)
Supplement: S3 File — (XLSX) [file pbio.3001840.s003.xlsx]

## Sheet: B
		Panel B
	µg/ml FN	Number of adherent cells/well
		siCTL			sihGIPC1			sihMyo6
	0.5	640	540	611	140	229	242	173	157	260
	1	545	661	674	274	261	321	297	338	396
	2	837	795	753	325	303	343	378	419	343
	µg/ml FN	Mumber of adherent cells (mean value)
		siCTL	sihGIPC1	sihMyo6
	0.5	597	203.667	196.667
	1	626.667	285.333	343.667
	2	795	323.667	380
	µg/ml FN	Mumber of adherent cells (SD)
		siCTL	sihGIPC1	sihMyo6
	0.5	51.449	55.5188	55.4286
	1	71.0235	31.5647	49.7427
	2	42	20.0333	38.0395

## Sheet: D
	Band volume (Int)				Normalization on the highest value
	Panel D				Panel D
	Total α5β1 endocytosis				Total α5β1 endocytosis
Minutes	siCTL	sihGIPC1		Minutes	siCTL	sihGIPC1
0	0	0		0	0	0
2	28357	2566		2	0.42269	0.0382488
4	34557	7403		4	0.515107	0.110349
10	61306	18309		10	0.913828	0.272914
20	67087	19579		20	1	0.291845

## Sheet: E
	Band volume (Int)				Normalization on the highest value
	Panel E				Panel E
	Active α5β1 endocytosis				Active α5β1 endocytosis
Minutes	siCTL	sihGIPC1		Minutes	siCTL	sihGIPC1
0	0	0		0	0	0
2	354	52		2	0.165653	0.0243332
4	1199	350		4	0.561067	0.163781
10	1546	861		10	0.723444	0.402901
20	2137	151		20	1	0.0706598

## Sheet: G
	Band volume (Int)				Normalization on the highest value
	Panel G				Panel G
	Total α5β1 endocytosis				Total α5β1 endocytosis
Minutes	siCTL	sihMyo6		Minutes	siCTL	sihMyo6
0	0	0		0	0	0
2	613	312		2	0.140178	0.0713469
4	1316	1015		4	0.300938	0.232106
10	2595	1716		10	0.593414	0.392408
20	4373	3100		20	1	0.708895

## Sheet: H
	Band volume (Int)				Normalization on the highest value
	Panel H				Panel H
	Active α5β1 endocytosis				Active α5β1 endocytosis
Minutes	siCTL	sihMyo6		Minutes	siCTL	sihMyo6
0	0	0		0	0	0
2	558	227		2	0.272195	0.110732
4	1422	417		4	0.693659	0.203415
10	1892	426		10	0.922927	0.207805
20	2050	482		20	1	0.235122
